# Supplementary material for: Modeling Sepsis: Establishment and Validation of a 72-Hour Swine Model of Penetrating Abdominal Trauma
Source: Medicina (Kaunas). 2025 Aug 25;61(9):1523. doi: 10.3390/medicina61091523 (PMC12471421; doi:10.3390/medicina61091523)
Supplement: Supplementary file 1 [file medicina-61-01523-s001.zip]

Archive with 4 entries (4 files):
- Supplemental material S1.pdf
- Supplemental material S2.pdf
- Supplemental material S3 revised.xlsx
- Supplemental material S4 revised.xlsx
