# Supplementary material for: Modeling Sepsis: Establishment and Validation of a 72-Hour Swine Model of Penetrating Abdominal Trauma
Source: Medicina (Kaunas). 2025 Aug 25;61(9):1523. doi: 10.3390/medicina61091523 (PMC12471421; doi:10.3390/medicina61091523)
Supplement: Supplementary file 1 [file medicina-61-01523-s001.zip › Supplemental material S3 revised.xlsx]

## Sheet: Activity (Fig. 1a)
	CON			PAT
Time	Mean	SD	N	Mean	SD	N	P Value
-48 (D)	317.16	78.69	3	195.12	84.3	6	0.658
-36 (N)	155.85	26.04	3	158.5	97.94	8	>0.999
-24 (D)	368.17	123.16	3	258.12	107.38	3	0.983
-12 (N)	134.72	58.18	3	119.87	51.95	8	>0.999
Injury (D)	355.74	25.93	3	203.47	95.69	5	0.207
+12 (N)	144.53	54.25	4	138.9	49.99	7	>0.999
+24 (D)	301.92	56.86	4	150.53	73.56	7	0.057
+36 (N)	125.63	51.82	4	109.02	34.18	6	>0.999
+48 (D)	316.43	71.75	4	121.94	35.82	6	0.078
+60 (N)	145.52	37.24	4	106.03	28.46	6	0.78
+72 (D)	290.17	83.21	4	131.93	78.58	5	0.246

## Sheet:  MAP (Fig. 1b) 
	CON			PAT
Time	Mean	SD	N	Mean	SD	N	P Value
-48 (D)	111.4	2.5	2	115.5	14.6	8	>0.999
-36 (N)	98.2	2.5	3	101.8	6.9	8	0.955
-24 (D)	112.4	6	3	112.9	9.9	8	>0.999
-12 (N)	100.6	7	3	104.8	9.3	8	0.999
Injury (D)	109	7.6	3	109	9	7	>0.999
+12 (N)	96.2	7.8	4	85.6	10.8	7	0.669
+24 (D)	111.9	14.4	4	92.4	11.9	7	0.531
+36 (N)	99.4	6.6	4	92.9	12.9	6	0.986
+48 (D)	112.2	10.3	4	103.6	14.3	6	0.98
+60 (N)	102.4	4.3	4	106.4	11.1	6	0.999
+72 (D)	107.8	9.2	4	106.2	11.4	6	>0.999

## Sheet: Respiration (Fig. 1c)
	CON			PAT
Time	Mean	SD	N	Mean	SD	N	P Value
-48 (D)	22.8	3.8	3	20.6	3.8	8	0.999
-36 (N)	16.1	1.1	3	15.3	2.7	8	>0.999
-24 (D)	24.7	3.5	3	25.1	3	8	>0.999
-12 (N)	15.8	1.9	3	16.1	3.5	8	>0.999
Injury (D)	23.7	2.6	4	25.7	8.2	6	>0.999
+12 (N)	16.1	1.1	4	21.2	6.2	7	0.571
+24 (D)	23.3	2.1	4	21	3.1	7	0.868
+36 (N)	16.6	1.7	4	23.2	5.2	6	0.256
+48 (D)	23.7	0.8	4	23.5	3.1	6	>0.999
+60 (N)	17.2	1.9	4	19.4	3.7	6	0.961
+72 (D)	23.3	3.5	4	18.9	4	6	0.718

## Sheet: HR (Fig. 1d)
	CON			PAT
Time	Mean	SD	N	Mean	SD	N	P Value
-48 (D)	99.4	15.4	3	101.1	13.5	8	>0.999
-36 (N)	83.6	11.2	3	87.9	10.1	8	>0.999
-24 (D)	118.8	18.8	3	118.9	15.8	8	>0.999
-12 (N)	84.1	8	3	93.7	8.2	8	0.855
Injury (D)	120.8	8.8	4	191.4	10.9	7	<0.001
+12 (N)	78.6	7.2	4	169	14.4	7	<0.001
+24 (D)	111.8	10.9	4	146.4	31.4	7	0.277
+36 (N)	80.1	7.9	4	132.3	24.8	6	0.027
+48 (D)	112.7	10.6	4	129.8	23.9	6	0.866
+60 (N)	86.2	8.4	4	132	16.9	6	0.006
+72 (D)	113.2	9.6	4	143.3	32.7	6	0.585

## Sheet: HR (Fig. 4a)
	CON			PAT
Time	Mean	SD	N	Mean	SD	N	P Value
-8	93.8	6.6	3	103.2	15.2	8	0.903
0	120.8	8.8	4	185.7	6	5	<0.001
8	95.8	6.2	4	200.6	18.4	4	0.007
16	80.9	2	4	157.4	25.1	7	0.002
24	111.8	10.9	4	146.4	31.4	7	0.277
32	98.3	3.2	4	138.2	19.3	6	0.037
40	90.4	6.6	4	126.4	15.9	6	0.017
48	112.7	10.6	4	129.8	23.9	6	0.866
56	91.3	6.6	4	135.5	17.5	6	0.009
64	96.3	10.8	4	136.1	16.4	6	0.018
72	113.2	9.6	4	143.3	32.7	6	0.585

## Sheet: Respiration (Fig. 4b)
	CON			PAT
Time	Mean	SD	N	Mean	SD	N	P Value
-8	19.1	1.3	3	21.3	3.1	8	0.999
0	23.7	2.6	4	23.8	7.5	5	>0.999
8	18.1	1.9	4	19.5	4.6	6	>0.999
16	16.1	2.3	4	20.2	1.2	5	>0.999
24	23.3	2.1	4	21	3.1	7	>0.999
32	19.9	0.7	4	24.1	3	6	0.571
40	19.1	4.1	4	24	3.9	6	0.868
48	23.7	0.8	4	23.5	3.1	6	0.256
56	17.3	2.5	4	20.9	3.4	6	>0.999
64	19.2	5	4	18.7	3.3	6	0.961
72	23.3	3.5	4	18.9	4	6	0.718

## Sheet: Temperature (Fig. 4c)
	CON			PAT
Time	Mean	SD	N	Mean	SD	N	P Value
-8	38.831	0.849	3	38.624	0.424	8	>0.999
0	39.538	0.853	4	38.701	0.812	6	0.871
8	39.335	0.637	4	39.456	0.407	7	>0.999
16	38.842	0.412	4	38.883	0.854	7	>0.999
24	38.964	0.51	4	38.624	1.2	7	>0.999
32	38.962	0.355	4	39.028	0.917	6	>0.999
40	38.872	0.307	4	39.387	0.734	6	0.869
48	39.045	0.575	4	39.249	0.429	6	>0.999
56	38.963	0.376	4	39.657	0.466	6	0.311
64	38.76	0.545	4	39.214	0.553	6	0.953
72	39.089	0.451	4	39.517	0.577	6	0.941

## Sheet:  WBC (Fig. 4d)
	CON			PAT
Time	Mean	SD	N	Mean	SD	N	P Value
-8	15.89	1.87	4	16.35	2.96	8	>0.999
0	14.82	2.41	4	3.88	1.64	8	0.008
8	17.16	3.25	4	6.32	2.12	7	0.029
16	13.92	1.96	4	8.56	3.79	7	0.135
24	16.59	2.83	4	10.2	4.32	7	0.169
32	16.29	2.84	4	13.93	5.14	6	0.995
40	14.13	1.18	4	13.38	4.33	6	>0.999
48	15.48	1.22	4	14.36	4.27	6	>0.999
56	17.18	3.26	4	15.34	5.32	6	>0.999
64	14.22	1.91	4	16.26	6.85	5	>0.999
72	16.58	2.78	4	15.13	4.63	6	>0.999

## Sheet: Platelets (Fig. 5a)
	CON			PAT
Time	Mean	SD	N	Mean	SD	N	P Value
-8	354	128	4	394	97	8	>0.999
0	429	94	4	262	80	8	0.256
8	377	101	4	200	44	7	0.312
16	459	64	4	174	35	7	0.013
24	411	98	4	147	38	7	0.099
32	429	74	4	132	33	6	0.022
40	486	75	4	165	37	6	0.015
48	513	101	4	184	56	6	0.036
56	442	81	4	205	42	6	0.058
64	532	122	4	275	72	5	0.16
72	532	107	4	263	80	6	0.075

## Sheet: Creatinine (Fig. 5b)
	CON			PAT
Time	Mean	SD	N	Mean	SD	N	P Value
-8	1.21	0.12	4	1.24	0.19	8	>0.999
0	1.37	0.16	4	1.37	0.21	8	>0.999
8	1.4	0.26	4	1.99	0.37	8	0.125
16	1.15	0.18	4	1.66	0.41	7	0.197
24	1.19	0.25	4	1.63	0.67	6	0.893
32	1.23	0.23	4	1.2	0.2	6	>0.999
40	1.1	0.2	4	1.17	0.19	6	>0.999
48	1.19	0.21	4	1.13	0.14	6	>0.999
56	1.18	0.18	4	1.15	0.13	6	>0.999
64	1.05	0.08	4	1.19	0.18	5	0.866
72	1.22	0.16	4	1.15	0.14	6	>0.999

[truncated: 7 more sheets: Total Bilirubin (Fig. 5c),  MAP (Fig. 5d), PF Ratio (Fig. 5e), SNORT (Fig. 5f), SIRS (Fig.6a), SOFA (Fig.6b), NEWS2 (Fig.6c)]
