# Supplementary material for: Modeling Sepsis: Establishment and Validation of a 72-Hour Swine Model of Penetrating Abdominal Trauma
Source: Medicina (Kaunas). 2025 Aug 25;61(9):1523. doi: 10.3390/medicina61091523 (PMC12471421; doi:10.3390/medicina61091523)
Supplement: Supplementary file 1 [file medicina-61-01523-s001.zip › Supplemental material S4 revised.xlsx]

## Sheet: Additional File 4 (Table)
			Baseline			0 Hr			24 Hr			48 Hr			72 Hr
			N	Mean ± SD	P value	N	Mean ± SD	P value	N	Mean ± SD	P value	N	Mean ± SD	P value	N	Mean ± SD	P value
	K+ (mM)	CON	4	4.4 ± 0.2	0.992	4	4.1 ± 0.3	>0.999	4	4.4 ± 0.3	>0.999	4	4.3 ± 0.5	0.252	4	4.7 ± 0.4	0.024
		PAT	8	4.3 ± 0.3		8	4.0 ± 0.5		6	4.4 ± 1.2		6	3.4 ± 0.3		6	3.2 ± 0.2
	Na+ (mM)	CON	4	141 ± 4	>0.999	4	144 ± 5	0.644	4	146 ± 6	0.956	4	145 ± 8	0.804	4	143 ± 10	0.998
		PAT	8	139 ± 3		8	138 ± 3		6	140 ± 5		6	136 ± 7		6	138 ± 4
	Ca2+ (mM)	CON	4	9.6 ± 0.3	0.581	4	9.7 ± 0.2	>0.999	4	10.2 ± 0.8	0.558	4	10.4 ± 0.9	0.371	4	10.3 ± 1.1	0.856
		PAT	8	10.1 ± 0.3		8	9.6 ± 0.4		6	9.1 ± 0.5		6	8.8 ± 0.4		6	9.2 ± 0.3
	Cl- (mM)	CON	4	101 ± 2	0.522	4	105 ± 3	0.984	4	107 ± 6	0.976	4	105 ± 6	0.697	4	103 ± 8	0.675
		PAT	8	104 ± 2		8	102 ± 4		6	102 ± 5		6	97 ± 5		6	93 ± 6
	Lactate (mM)	CON	4	1.2 ± 0.3	>0.999	4	1.4 ± 0.3	0.009	4	1.3 ± 0.1	0.758	4	1.3 ± 0.2	>0.999	4	1.2 ± 0.1	0.997
		PAT	8	1.4 ± 0.7		8	6.3 ± 2.4		7	2.5 ± 1.6		6	1.4 ± 0.4		6	1.3 ± 0.2
	pH	CON	4	7.435 ± 0.041	>0.999	4	7.469 ± 0.032	0.525	4	7.426 ± 0.069	0.358	4	7.430 ± 0.04	0.035	4	7.459 ± 0.061	0.974
		PAT	8	7.432 ± 0.035		8	7.423 ± 0.029		7	7.547 ± 0.028		6	7.551 ± 0.033		6	7.524 ± 0.103
	Glucose (mg/dL)	CON	4	98 ± 8	0.941	4	121 ± 9	0.053	4	102 ± 3	0.003	4	109 ± 10	0.154	4	100 ± 5	0.583
		PAT	8	105 ± 8		8	174 ± 36		6	56 ± 13		6	70 ± 26		6	89 ± 10
	Total Bilirubin (mg/dL)	CON	4	0.17 ± 0.09	>0.999	4	0.2 ± 0.15	>0.999	4	0.11 ± 0.02	0.065	4	0.15 ± 0.01	0.034	4	0.13 ± 0.04	0.012
		PAT	8	0.15 ± 0.06		8	0.27 ± 0.09		6	0.41 ± 0.16		6	0.4 ± 0.11		6	0.27 ± 0.05
	ALT (U/L)	CON	4	66 ± 23	>0.999	4	70 ± 21	0.995	4	70 ± 18	>0.999	4	69 ± 17	>0.999	4	65 ± 17	>0.999
		PAT	8	70 ± 21		8	56 ± 19		6	76 ± 22		6	70 ± 23		6	69 ± 20
	AST (U/L)	CON	4	27 ± 10	0.999	4	49 ± 5	>0.999	4	38 ± 5	0.179	4	33 ± 6	0.105	4	28 ± 6	0.042
		PAT	8	37 ± 28		8	53 ± 37		6	287 ± 168		6	196 ± 95		6	137 ± 51
	GGT (U/L)	CON	4	50 ± 14	>0.999	4	51 ± 12	>0.999	4	51 ± 2	0.323	4	55 ± 4	0.042	4	48 ± 12	0.987
		PAT	8	54 ± 28		8	47 ± 27		6	34 ± 14		6	37 ± 10		6	40 ± 12
	INR	CON	4	1.13 ± 0.09	0.998	4	1.29 ± 0.36	>0.999	4	1.21 ± 0.26	0.995	3	1.12 ± 0.04	0.893	4	1.18 ± 0.17	>0.999
		PAT	7	1.09 ± 0.07		7	1.20 ± 0.09		5	1.35 ± 0.13		6	1.35 ± 0.35		6	1.20 ± 0.11
	Albumin (mM)	CON	4	1.1 ± 0.1	>0.999	4	1.1 ± 0.1	0.053	4	1.2 ± 0.2	0.267	4	1.2 ± 0.1	0.057	4	1.1 ± 0.2	0.622
		PAT	8	1.1 ± 0.1		8	0.9 ± 0.1		6	0.9 ± 0.1		6	0.8 ± 0.1		6	0.9 ± 0.1
	ALP (IU/L)	CON	4	101 ± 22	0.64	4	109 ± 28	0.765	4	105 ± 23	<0.001	4	110 ± 29	0.557	4	106 ± 28	>0.999
		PAT	8	131 ± 30		8	151 ± 58		6	238 ± 31		6	148 ± 19		6	115 ± 16
	Fibrinogen (mg/dL)	CON	4	319 ± 32	0.472	4	290 ± 33	0.083	4	399 ± 59	>0.999	3	388 ± 90	>0.999	2	306 ± 80	0.884
		PAT	8	274 ± 29		8	208 ± 48		7	395 ± 67		5	410 ± 107		4	482 ± 30
	BUN (mg/dL)	CON	4	6 ± 1	0.997	4	7 ± 1	0.996	4	7 ± 1	0.111	4	8 ± 2	0.1	4	9 ± 2	0.004
		PAT	8	7 ± 2		8	8 ± 2		6	20 ± 8		6	15 ± 4		6	19 ± 2
	Creatinine (mg/dL)	CON	4	1.21 ± 0.12	>0.999	4	1.37 ± 0.16	>0.999	4	1.19 ± 0.25	0.929	4	1.19 ± 0.21	>0.999	4	1.22 ± 0.16	>0.999
		PAT	8	1.24 ± 0.19		8	1.37 ± 0.21		6	1.63 ± 0.67		6	1.13 ± 0.14		6	1.15 ± 0.14
	Platelets (103 cells/µL)	CON	4	354 ± 128	>0.999	4	429 ± 94	0.295	4	411 ± 98	0.116	4	513 ± 101	0.043	4	532 ± 107	0.088
		PAT	8	394 ± 97		8	262 ± 80		7	147 ± 38		6	184 ± 56		6	263 ± 80
	Neutrophils (103 cells/µL)	CON	4	5.95 ± 1.33	>0.999	4	8.62 ± 2.38	0.079	4	7.64 ± 5.51	>0.999	4	5.44 ± 0.87	>0.999	4	6.31 ± 2.2	>0.999
		PAT	8	5.53 ± 1.43		8	1.55 ± 1.09		7	6.87 ± 3.69		6	5.21 ± 3.97		6	5.82 ± 2.22
	D-Dimer (µg/dL)	CON	4	0.32 ± 0.47	>0.999	4	0.38 ± 0.49	0.998	4	0.34 ± 0.43	0.998	3	0.17 ± 0.05	>0.999	4	0.28 ± 0.40	0.367
		PAT	8	0.16 ± 0.05		8	0.15 ± 0.06		7	0.15 ± 0.06		6	0.14 ± 0.05		6	0.22 ± 0.06
	P/F Ratio	CON	3	423.81 ± 12.6	0.901	4	422.62 ± 41.22	0.958	3	455.56 ± 35.1	0.855	3	428.57 ± 9.53	>0.999	3	471.43 ± 74.23	>0.999
		PAT	8	459.53 ± 62.61		8	458.33 ± 45.87		7	406.8 ± 52.8		5	416.19 ± 77.42		5	426.67 ± 71.16
